# Supplementary material for: Co-benefits of CO2 emission reduction from China’s clean air actions between 2013-2020
Source: Nat Commun. 2022 Aug 27;13:5061. doi: 10.1038/s41467-022-32656-8 (PMC9419635; doi:10.1038/s41467-022-32656-8)
Supplement: Supplementary file 3 — Supplementary Data 1 [file 41467_2022_32656_MOESM3_ESM.xlsx]

## Sheet: Data in Fig. 1
Figure 1	Ratio relative to 2013
year	Emission				GDP	Energy consumption	Coal consumption	PM2.5 concentration(annual average in 74 Cities)
	SO2	NOx	PM2.5	CO2
2013	1	1	1	1	1	1	1	1
2014	0.804792	0.913039	0.911157	0.990794	1.084	1.02739	1.00301	0.880315
2015	0.666857	0.85381	0.81792	0.983304	1.15446	1.04126	0.98564	0.765125
2016	0.552099	0.811567	0.741624	0.992004	1.23296	1.05895	0.977255	0.690953
2017	0.444143	0.792288	0.67167	1.01909	1.32297	1.09334	0.983031	0.657239
2018	0.363299	0.774864	0.61734	1.06874	1.40632	1.13195	0.990877	0.59056
2019	0.325548	0.758526	0.58808	1.07874	1.49632	1.16928	1.001	0.534557
2020	0.302505	0.716408	0.556963	1.07722	1.53074	1.19449	1.00664	0.473684

## Sheet: Data in Fig. 2
Figure 2a	The base CO2 emission estimated by MEIC and the virtual CO2 emission estimated by assuming there were no clean air action measures
year	This study(Gt)	No clean air action measures(Gt)
2005	5.53127	5.53127
2006	6.15019	6.15019
2007	6.77939	6.77939
2008	7.20279	7.20279
2009	7.596	7.596
2010	8.33832	8.33832
2011	9.16364	9.16364
2012	9.41229	9.41229
2013	9.686	9.71892
2014	9.59684	9.68968
2015	9.52428	9.68
2016	9.60856	9.83995
2017	9.87094	10.2376
2018	10.3518	10.7972
2019	10.4487	10.9761
2020	10.434	11.0072
Figure 2b	The energy end-use flows driven by five co-beneficial measures in 2020, excluding the increased energy use of end-of-pipe technologies
Source(reduced energy)	Target(transformed energy or energy saving)	Policy	Reduced energy in 2020 (Mtce)	Transformed energy in 2020 (Mtce)
Industry_Coal	Energy saving	Upgrades on industrial boilers	50.4234	63.6217
	Heating_Coal		24.9794	19.3293
	Industry_NG		29.2738	20.2425
	Industry_Renewables		4.84145	4.84145
	Power_Coal		1.55229	2.63363
	Power_Renewables		0	0.401654
	Energy saving	Phasing out small and polluting factories	25.2082	25.2082
	Energy saving	Phasing out outdated industrial capacities	53.1225	53.1225
Power_Coal	Power_Coal	Phasing out outdated industrial capacity	0.792996	0.792996
	Energy saving		25.4674	25.4674
Residential_Coal	Energy saving	Promoting clean fuels in the residential sector	27.9879	54.2252
	Heating_Coal		19.8726	14.2471
	Power_Coal		19.8796	17.3567
	Power_Renewables		0	2.88666
	Residential_NG		40.8828	19.9072
	Residential_Renewables		1.39545	1.39545
Transportation_Oil	Energy saving	Retiring yellow-label and old vehicles	25.1507	25.1507
Figure 2c-d	Measure-specific CO2 emission reduction between 2013 and 2020
Policy	CO2 emission reduction(Mt)
	2013	2014	2015	2016	2017	2018	2019	2020
Phase out outdated industrial capacities	24.5631	56.5855	76.657	104.881	135.776	156.182	182.045	203.118
Upgrades on industrial boilers	7.23421	23.827	52.5113	85.4219	134.403	149.321	167.128	172.864
Promote clean fuels in the residential sector	2.42175	8.58136	18.36	29.0317	63.2115	81.8716	104.055	120.752
Phase out small and polluting factories	3.60017	6.18093	7.2285	7.74515	25.9699	46.8189	58.9461	65.5154
Retire yellow-label and old vehicles	2.16582	13.5304	24.4096	33.0083	39.7484	47.9527	55.4881	58.7908
Strengthen industrial emission standards	-7.06582	-15.8579	-23.4493	-28.6937	-32.4696	-36.6942	-40.2935	-47.7967

## Sheet: Data in Fig. 3
Figure 3a-d	CO2 emission reduction due to six measures in BTH, YRD, PRD and FW
Policy	CO2 emission reduction(Mt)
	BTH	YRD	PRD	FW
Strengthen industrial emission standards	-6.83282	-8.48348	-1.50914	-4.32317
Phase out small and polluting factories	5.5215	12.58	3.83148	4.67601
Phase out outdated industrial capacities	57.2763	28.7276	9.86008	16.7061
Upgrades on industrial boilers	32.5257	45.2361	2.59367	13.9896
Promote clean fuels in the residential sector	43.8437	4.9352	0	19.2271
Retire yellow-label and old vehicles	9.53384	7.35786	5.21339	2.64328
Sum	141.868	90.3533	19.9895	52.919
Figure 3e-f	Provincial policy effectiveness, air quality improvements and CO2 emission reduction
region	Policy effectiveness	Air quality improvementsfrom 2013 to 2020(μg m-3）	Reduced emission in 2020(Mt)	Ratio of CO2 emission reduction in 2020
Beijing	0.76	51	14.0429	0.153547
Tianjin	0.825	48	13.3286	0.0896013
Hebei	0.825	63	114.497	0.13199
Shanxi	0.825	37	37.1765	0.0694275
Inner Mongolia	0.745	29	8.98566	0.0119093
Liaoning	0.72	26	19.4812	0.0386042
Jilin	0.66	42	10.1951	0.0485081
Heilongjiang	0.7	53	11.5027	0.0421912
Shanghai	0.54	30	4.92188	0.0286518
Jiangsu	0.785	35	32.6096	0.0419517
Zhejiang	0.625	36	38.7931	0.0993699
Anhui	0.73	49	14.0288	0.0348265
Fujian	0.565	15	12.6875	0.0483641
Jiangxi	0.565	39	6.29458	0.0273352
Shandong	0.825	42	54.9418	0.058557
Henan	0.825	56	34.2821	0.0754168
Hubei	0.715	57	14.6536	0.0468238
Hunan	0.565	48	11.3081	0.0408994
Guangdong	0.625	25	19.9895	0.0372391
Guangxi	0.565	30	6.51998	0.0270954
Hainan	0.505	15	1.0719	0.0267311
Chongqing	0.675	37	4.19912	0.0289722
Sichuan	0.685	65	13.9506	0.0490942
Guizhou	0.695	31	4.71895	0.0197936
Yunnan	0.545	21	11.3409	0.0545655
Tibet	0.52	16	0.364111	0.0464525
Shaanxi	0.81	63	15.7425	0.0587399
Gansu	0.725	39	16.5994	0.100726
Qinghai	0.72	48	3.58413	0.0778194
Ningxia	0.72	16	6.66953	0.0340162
Xinjiang	0.72	39	14.8263	0.0325088

## Sheet: Data in Supplementary Fig. 1
Supplementary Fig. 1	CO2 emission structures of four key regions in 2013
Supplementary Fig. 1a	Sectoral results
Sector	BTH	YRD	PRD	FW
Power	0.223078	0.414221	0.437873	0.41829
Industry	0.620604	0.465847	0.407542	0.44661
Residential	0.0733448	0.0287881	0.0429225	0.0750496
Transportation	0.0829733	0.0911439	0.111663	0.0600506
Supplementary Fig. 1b	Fuel-specific results
Fuel	BTH	YRD	PRD	FW
Coal	0.81407	0.748957	0.677549	0.837136
Oil	0.109972	0.137538	0.191342	0.0787626
NG	0.0355796	0.0355172	0.0527202	0.0314382
Industrial process	0.0403787	0.0779878	0.0783889	0.0526631

## Sheet: Data in Supplementary Fig. 2
Supplementary Fig. 2a	Comparison of historical CO2 emission between different data source						Unit:Gt
year	Base emission estimated by MEIC	IEA	CDIAC	GCB	BP	CEADs	EDGAR
2005	5.53127	5.4495	5.76492	5.7708	6.09948	5.5669	6.33856
2006	6.15019	6.0034	6.36196	6.37902	6.67786	6.1978	7.0404
2007	6.77939	6.517	6.84463	6.86267	7.24033	6.8222	7.67363
2008	7.20279	6.7113	7.35041	7.37563	7.37853	7.2052	7.88933
2009	7.596	7.1754	7.73807	7.76035	7.70883	7.656	8.49053
2010	8.33832	7.872	8.44585	8.50048	8.1458	8.3664	9.29649
2011	9.16364	8.6134	9.36437	9.38717	8.8272	9.2454	10.1574
2012	9.41229	8.8672	9.63201	9.63266	9.0042	9.5017	10.4808
2013	9.686	9.2778	9.77576	9.79754	9.2474	9.4929	10.7384
2014	9.59684	9.2706	9.78077	9.81952	9.2932	9.6398	10.7612
2015	9.52428	9.1783	9.67307	9.68395	9.2797	9.557	10.7224
2016	9.60856	9.172	9.53673	9.55205	9.279	9.615	10.7315
2017	9.87094	9.3781	9.69596	9.7499	9.4664	9.866	10.9218
2018	10.3518	9.7559		9.95509	9.6527		11.26
2019	10.4487	9.9191		10.1749	9.8105		11.5039
2020	10.434	9.99845		10.3174	9.8993		11.6804
Supplementary Fig. 2b	Comparison of historical growth rates between different data source						Unit:%
year	Base emission estimated by MEIC	IEA	CDIAC	GCB	BP	CEADs	EDGAR
2005	17.3879	14.0206	12.8326	12.5804	14.286	18.0754	13.1439
2006	11.1896	10.1642	10.3563	10.5397	9.48245	11.3331	11.0725
2007	10.2305	8.55515	7.58693	7.58185	8.42291	10.0745	8.99416
2008	6.24533	2.98143	7.38931	7.47464	1.90875	5.61402	2.81102
2009	5.4592	6.9152	5.27412	5.2161	4.4765	6.25659	7.6204
2010	9.77245	9.70817	9.14661	9.5373	5.66843	9.279	9.49238
2011	9.89793	9.41819	10.8755	10.431	8.36505	10.5063	9.26044
2012	2.71353	2.94657	2.85811	2.61514	2.00517	2.77219	3.18418
2013	2.90798	4.63055	1.49242	1.71168	2.70096	-0.092615	2.458
2014	-0.92056	-0.0776046	0.0511983	0.224383	0.495274	1.54747	0.212511
2015	-0.756017	-0.995621	-1.1011	-1.3806	-0.145268	-0.858939	-0.360951
2016	0.884823	-0.0686402	-1.40949	-1.36209	-0.00754335	0.606885	0.0849876
2017	2.73075	2.24706	1.66961	2.07135	2.01961	2.6105	1.77304
2018	4.87136	4.02853		2.10447	1.96801		3.09671
2019	0.936073	1.67283		2.20832	1.63478		2.1656
2020	-0.140804	0.8		1.4	0.905153		1.53478
